# Supplementary material for: Gut Microbial Profile Is Associated With Residential Settings and Not Nutritional Status in Adults in Karnataka, India
Source: Front Nutr. 2021 Feb 23;8:595756. doi: 10.3389/fnut.2021.595756 (PMC7940358; doi:10.3389/fnut.2021.595756)
Supplement: Supplementary Table 1 — Characteristics of the study participants based on the location (rural vs. urban slum). (A) Clinical Traits, (B) Bacterial phylum abundances expressed as relative abundance. The data is expressed as Mean (Standard Deviation). p-values are for independent sample t-tests. **p-values significant at the level of ≤0.001; *p-values significant at the level of <0.05. [file Table_1.xlsx]

## Sheet: Sheet1
Sample-Category	Rural	Urban Slum	p-values
A. Clinical Characteristics
N	25	23
Age in years: mean (SD)	33.08(9.14)	29.78(10.54)	0.252
Gender- Male	12(48)	11 (48)	0.991
Female:
N (%)	13 (52)	12 (52)
Weight in Kg: mean (SD)	51.74(9.91)	50.53(10.96)	0.692
Height in Cm mean (SD)	179.08(78.44)	160.47(8.93)	0.265
BMI in kg/m2: mean (SD)	19.48(2.37)	19.51(3.22)	0.977
Caloric Intake per day: mean (SD)	1247.04(481.37)	1542.43(566.03)	0.083
Carbohydrates Intake	253.08(58.45)	260.21(74.44)	0.712
Protein Intake	46.88(10.53)	46.13(11.07)	0.811
Fat Intake	30.87(3.54)	29.65(3.80)	0.257
B. Bacterial Phylum Relative Abundance
Actinobacteria	0.050(0.032)	0.061(0.048)	0.39
mean (SD)
Bacteroidetes	0.156(0.081)	0.196(0.111)	0.163
mean (SD)
Firmicutes	0.745(0.100)	0.607(0.114)	<0.001**
mean (SD)
Proteobacteria	0.036(0.044)	0.124(0.124)	0.002*
mean (SD)
Others	0.011(0.020)	0.009(0.015)	0.817
mean (SD)
