# Supplementary material for: Gut Microbial Profile Is Associated With Residential Settings and Not Nutritional Status in Adults in Karnataka, India
Source: Front Nutr. 2021 Feb 23;8:595756. doi: 10.3389/fnut.2021.595756 (PMC7940358; doi:10.3389/fnut.2021.595756)
Supplement: Supplementary Table 2 — Abundances of taxa at the family level based on location (i.e., rural vs. urban slum). The data is expressed as Mean (Standard Deviation). p-values are for independent sample t-tests. **p-values significant at the level of ≤0.001; *p-values significant at the level of <0.05. [file Table_2.xlsx]

## Sheet: Sheet1
Family	Rural	Urban Slum	p-value
Enterococcaceae: mean (SD)	06.24(15.70)	137.74(237.06)	0.008*
Clostridiaceae 1: mean (SD)	962.64(1053.01)	226.43(404.31)	0.003*
Lachnospiraceae: mean (SD)	8122.64(2638.45)	4362.35(1709.08)	<0.001**
Peptococcaceae: mean (SD)	03.28(5.48)	14.26(26.61)	0.049*
Peptostreptococcaceae: mean (SD)	1067.84(1258.60)	194.83(251.84)	0.002*
Ruminococcaceae: mean (SD)	10651.92(2944.97)	8377.35(3663.59)	0.022*
Veillonellaceae: mean (SD)	1650.56(1582.55)	3410.87(2616.60)	0.007*
Enterobacteriaceae: mean (SD)	994.40(1352.90)	4402.35(4728.93)	0.001**
